# Supplementary material for: Differential Requirement for the Cell Wall Integrity Sensor Wsc1p in Diploids Versus Haploids
Source: J Fungi (Basel). 2021 Dec 8;7(12):1049. doi: 10.3390/jof7121049 (PMC8703914; doi:10.3390/jof7121049)
Supplement: Supplementary file 1 [file jof-07-01049-s001.zip]

Archive with 1 entries (1 files):
- jof-1484699-supplementary.pdf
